# Supplementary material for: Detecting cell-type-specific allelic expression imbalance by integrative analysis of bulk and single-cell RNA sequencing data
Source: PLoS Genet. 2021 Mar 4;17(3):e1009080. doi: 10.1371/journal.pgen.1009080 (PMC7963069; doi:10.1371/journal.pgen.1009080)
Supplement: S1 Table — We applied BSCET to the Fadista pancreatic islets bulk RNA-seq data [15] using the MuSiC [14] proportion estimates obtained from the Segerstolpe single-cell reference [16]. We detected 283 SNPs across 129 genes with significant cell-type-specific AEI (FDR adjusted p-value < 0.05). (XLSX) [file pgen.1009080.s011.xlsx]

## Sheet: BSCET
SNP	Gene	Cell Type	P-value	FDR Adjusted P-value
chr2:10942644	PDIA6	beta	1.74171e-23	1.04015e-19
chr7:142460412	PRSS1	acinar	6.53142e-21	3.90057e-17
chr7:142460394	PRSS1	acinar	4.17084e-20	1.0197e-16
chr7:142460415	PRSS1	acinar	5.12239e-20	1.0197e-16
chr13:45008585	TSC22D1	beta	9.29832e-17	2.77648e-13
chr5:77745852	SCAMP1	alpha	5.67264e-16	3.3877e-12
chr5:77745853	SCAMP1	alpha	1.17794e-15	3.51732e-12
chr10:51381481	TIMM23B	beta	3.39758e-15	5.07259e-12
chr20:20350958	INSM1	beta	2.80989e-15	5.07259e-12
chr7:142458486	PRSS1	acinar	3.85448e-15	5.75475e-12
chr7:142459679	PRSS1	acinar	2.97259e-14	3.55046e-11
chr20:20351300	INSM1	beta	4.91501e-14	5.87048e-11
chr6:42856905	RPL7L1	beta	1.56052e-13	1.55324e-10
chr7:142460744	PRSS1	acinar	2.07172e-13	2.06206e-10
chr10:51381453	TIMM23B	beta	6.6068e-13	4.93197e-10
chr10:51612914	TIMM23	beta	6.3125e-13	4.93197e-10
chr7:142460412	PRSS1	beta	3.5377e-12	2.34746e-09
chr7:142460415	PRSS1	beta	3.98407e-12	2.37929e-09
chr2:10942644	PDIA6	acinar	3.13183e-12	2.6719e-09
chr8:102213962	ZNF706	beta	7.32745e-12	3.97814e-09
chr10:51381519	TIMM23B	beta	8.56879e-12	4.2644e-09
chr3:113524266	ATP6V1A	beta	2.53228e-11	1.0802e-08
chr3:41278119	CTNNB1	beta	2.37037e-11	1.0802e-08
chr5:77745852	SCAMP1	beta	9.56083e-11	3.80649e-08
chr4:190883051	FRG1	beta	1.20739e-10	4.50657e-08
chr8:102213962	ZNF706	acinar	6.08459e-11	4.54214e-08
chr7:142458486	PRSS1	beta	1.45837e-10	5.12318e-08
chr4:190883001	FRG1	beta	1.64693e-10	5.46415e-08
chr6:42856905	RPL7L1	alpha	2.77094e-11	5.51602e-08
chr5:77745853	SCAMP1	beta	1.79141e-10	5.63068e-08
chr10:51381481	TIMM23B	acinar	8.63239e-11	5.72807e-08
chr7:142460394	PRSS1	beta	2.0397e-10	6.09053e-08
chr3:41278119	CTNNB1	ductal	2.14464e-11	1.28078e-07
chr2:10942644	PDIA6	alpha	1.34792e-10	1.83169e-07
chr20:20350958	INSM1	alpha	1.53356e-10	1.83169e-07
chr6:33269288	TAPBP	beta	8.58047e-10	2.44012e-07
chr7:129929445	CPA2	acinar	5.98794e-10	3.576e-07
chr5:43613188	NNT	beta	1.4628e-09	3.97084e-07
chr7:142458551	PRSS1	acinar	7.87869e-10	4.27741e-07
chr13:45008585	TSC22D1	alpha	5.46434e-10	5.43884e-07
chr7:142481181	PRSS3P2	acinar	1.65508e-09	8.23676e-07
chr20:20351300	INSM1	alpha	1.03818e-09	8.85716e-07
chr10:51381775	TIMM23B	beta	3.52833e-09	9.16137e-07
chr17:15457087	TVP23C,TVP23C-CDRT4	beta	4.02628e-09	1.00187e-06
chr1:160966351	F11R	acinar	2.89428e-09	1.16392e-06
chr10:51381453	TIMM23B	acinar	2.92344e-09	1.16392e-06
chr7:142482292	PRSS3P2	acinar	2.69812e-09	1.16392e-06
chr13:45008585	TSC22D1	acinar	3.64393e-09	1.20897e-06
chr7:142458526	PRSS1	acinar	3.27399e-09	1.20897e-06
chr7:142482291	PRSS3P2	acinar	3.60636e-09	1.20897e-06
chr4:190881971	FRG1	beta	5.20618e-09	1.24365e-06
chr7:142460313	PRSS1	acinar	4.29836e-09	1.35104e-06
chr1:160966351	F11R	ductal	6.96473e-10	2.07967e-06
chr1:160966352	F11R	acinar	8.20468e-09	2.44992e-06
chr1:160966353	F11R	acinar	9.81426e-09	2.66412e-06
chr10:51381519	TIMM23B	acinar	9.65969e-09	2.66412e-06
chr1:121129557	SRGAP2B,SRGAP2C	beta	1.21297e-08	2.7861e-06
chr10:51607097	TIMM23	beta	1.59789e-08	3.5343e-06
chr7:142458509	PRSS1	acinar	1.45061e-08	3.6096e-06
chr9:33798042	PRSS3	acinar	1.40007e-08	3.6096e-06
chr1:183096529	LAMC1	ductal	1.98642e-09	3.70337e-06
chr6:42856905	RPL7L1	ductal	2.48049e-09	3.70337e-06
chr14:75202856	FCF1	beta	2.66165e-08	5.30232e-06
chr7:142458551	PRSS1	beta	2.66359e-08	5.30232e-06
chr9:140137382	TUBB4B	beta	2.54301e-08	5.30232e-06
chr4:190883001	FRG1	acinar	2.38586e-08	5.69935e-06
chr7:142458542	PRSS1	acinar	2.54808e-08	5.85275e-06
chr7:142460865	PRSS1	acinar	2.6727e-08	5.91161e-06
chr3:113524266	ATP6V1A	alpha	8.0007e-09	5.97252e-06
chr7:74608637	GTF2IP1,GTF2IP4	alpha	1.15364e-08	7.65503e-06
chr6:42856905	RPL7L1	acinar	3.81976e-08	8.14701e-06
chr1:160967856	F11R	beta	7.02655e-08	1.35363e-05
chr4:190883051	FRG1	acinar	6.58221e-08	1.35548e-05
chr3:156259407	SSR3	acinar	6.92333e-08	1.3782e-05
chr1:236413230	ERO1B	beta	1.26062e-07	2.35263e-05
chr1:160967833	F11R	beta	1.31703e-07	2.38342e-05
chr3:156259341	SSR3	acinar	1.33508e-07	2.4916e-05
chr4:190881971	FRG1	acinar	1.2983e-07	2.4916e-05
chr1:144955288	PDE4DIP	beta	1.5803e-07	2.77575e-05
chr7:17384887	AHR	ductal	2.76736e-08	3.30533e-05
chr1:121129557	SRGAP2B,SRGAP2C	alpha	6.04133e-08	3.60788e-05
chr1:160966352	F11R	ductal	3.62735e-08	3.61042e-05
chr7:72620739	GTF2IP1,GTF2IP4	alpha	9.64454e-08	5.23611e-05
chr7:142459877	PRSS1	acinar	3.66009e-07	6.62366e-05
chr7:142458526	PRSS1	beta	3.88998e-07	6.63742e-05
chr9:33797962	PRSS3	acinar	4.24007e-07	7.44755e-05
chr14:75202856	FCF1	acinar	5.14958e-07	8.78666e-05
chr13:20247024	MPHOSPH8	beta	5.50726e-07	8.79894e-05
chr14:75202857	FCF1	beta	5.59879e-07	8.79894e-05
chr16:16388513	NOMO3	beta	5.38432e-07	8.79894e-05
chr16:1878521	FAHD1	beta	6.67544e-07	0.00010222
chr16:1878597	FAHD1	beta	7.62632e-07	0.000113861
chr3:31659458	STT3B	ductal	1.35426e-07	0.000115537
chr9:140137382	TUBB4B	acinar	7.97038e-07	0.00013222
chr4:190864384	FRG1	beta	9.1741e-07	0.000133629
chr1:109746819	KIAA1324	beta	9.94953e-07	0.000140927
chr6:42856937	RPL7L1	beta	1.01471e-06	0.000140927
chr7:142458542	PRSS1	beta	1.06241e-06	0.000142473
chr8:30536078	GSR	beta	1.07356e-06	0.000142473
chr1:109746806	KIAA1324	beta	1.14969e-06	0.00014926
chr1:28826118	PHACTR4	ductal	2.03121e-07	0.00015163
chr4:190864378	FRG1	beta	1.50061e-06	0.000190673
chr4:151236754	LRBA	beta	1.64119e-06	0.00019218
chr7:142458509	PRSS1	beta	1.58618e-06	0.00019218
chr7:142482291	PRSS3P2	beta	1.63915e-06	0.00019218
chr7:142482292	PRSS3P2	beta	1.57797e-06	0.00019218
chr1:160966353	F11R	ductal	2.95325e-07	0.000195965
chr16:1878492	FAHD1	beta	1.7151e-06	0.000196973
chr16:1878597	FAHD1	acinar	1.29961e-06	0.000209764
chr1:160966352	F11R	beta	1.88309e-06	0.000212185
chr7:72605481	GTF2IP1,GTF2IP4	beta	2.03344e-06	0.000224884
chr20:29632635	FRG1BP	beta	2.14608e-06	0.000233026
chr10:73980019	ANAPC16	acinar	1.4942e-06	0.000234826
chr2:191799592	GLS	alpha	5.33358e-07	0.000265434
chr16:1878492	FAHD1	acinar	2.04048e-06	0.000312455
chr20:29631606	FRG1BP	beta	3.08762e-06	0.000329272
chr2:113159311	RGPD5,RGPD8	beta	3.24373e-06	0.000338121
chr6:144416537	SF3B5	beta	3.28383e-06	0.000338121
chr17:16285383	UBB	alpha	8.10777e-07	0.000372459
chr9:86595070	HNRNPK	acinar	2.69388e-06	0.000402197
chr7:142457365	PRSS1	acinar	3.0042e-06	0.000437587
chr1:16892276	NBPF1	beta	4.59961e-06	0.000459761
chr7:142459867	PRSS1	beta	4.61917e-06	0.000459761
chr10:126727690	CTBP2	acinar	3.30409e-06	0.00046981
chr1:160967854	F11R	beta	4.9971e-06	0.0004804
chr1:16892277	NBPF1	beta	5.06785e-06	0.0004804
chr7:72418618	POM121	beta	4.96069e-06	0.0004804
chr9:114432002	DNAJC25-GNG10,GNG10	beta	5.17329e-06	0.000482732
chr3:156259406	SSR3	acinar	3.4861e-06	0.000484162
chr10:51381775	TIMM23B	acinar	3.69324e-06	0.000501274
chr1:16892279	NBPF1	beta	5.62861e-06	0.000517139
chr7:17384832	AHR	beta	6.28578e-06	0.000568767
chr10:126727690	CTBP2	beta	6.4317e-06	0.000573285
chr7:17384395	AHR	ductal	9.88119e-07	0.000590105
chr1:16892275	NBPF1	beta	6.85184e-06	0.000601753
chr7:72620739	GTF2IP1,GTF2IP4	ductal	1.17287e-06	0.00063676
chr4:190878608	FRG1	beta	7.77886e-06	0.000673266
chr1:144930940	PDE4DIP	beta	8.69949e-06	0.000731738
chr7:142460744	PRSS1	beta	8.58776e-06	0.000731738
chr6:42856978	RPL7L1	beta	8.82547e-06	0.000732024
chr7:142460369	PRSS1	beta	8.98707e-06	0.000735216
chr7:129916515	CPA2	acinar	5.99865e-06	0.000796088
chr17:7215536	EIF5A	beta	1.0172e-05	0.000820906
chr1:109746806	KIAA1324	alpha	1.97747e-06	0.0008308
chr16:1878521	FAHD1	alpha	2.08674e-06	0.0008308
chr7:142459866	PRSS1	beta	1.11745e-05	0.000889784
chr3:156259295	SSR3	acinar	6.86054e-06	0.000890677
chr1:160967855	F11R	beta	1.15409e-05	0.000906868
chr7:72620739	GTF2IP1,GTF2IP4	beta	1.19567e-05	0.000927347
chr6:42856055	RPL7L1	beta	1.23296e-05	0.000944008
chr3:156259340	SSR3	acinar	8.41466e-06	0.0010692
chr13:20247024	MPHOSPH8	alpha	2.90202e-06	0.00108318
chr7:142460335	PRSS1	acinar	8.75707e-06	0.00108953
chr2:85546474	TGOLN2	acinar	8.96786e-06	0.00109298
chr4:190864384	FRG1	acinar	9.29286e-06	0.00110994
chr3:152174078	MBNL1	beta	1.52974e-05	0.0011564
chr2:99812429	MRPL30	beta	1.56467e-05	0.00116803
chr3:156259340	SSR3	beta	1.63268e-05	0.00120099
chr3:156259406	SSR3	beta	1.64905e-05	0.00120099
chr12:133346564	GOLGA3	beta	1.70925e-05	0.00122984
chr4:57326879	PAICS	beta	1.77346e-05	0.00126085
chr8:30536151	GSR	ductal	2.55274e-06	0.00127041
chr7:142460865	PRSS1	beta	1.81927e-05	0.0012782
chr4:190883001	FRG1	alpha	3.78896e-06	0.00133104
chr3:10193994	VHL	beta	1.94158e-05	0.00134827
chr7:72605481	GTF2IP1,GTF2IP4	acinar	1.21875e-05	0.00142713
chr1:144955288	PDE4DIP	alpha	4.86057e-06	0.00145137
chr1:16892279	NBPF1	alpha	4.4915e-06	0.00145137
chr4:190883051	FRG1	alpha	4.8243e-06	0.00145137
chr10:51607097	TIMM23	acinar	1.32422e-05	0.0014771
chr7:142459871	PRSS1	acinar	1.32564e-05	0.0014771
chr9:33797861	PRSS3	acinar	1.33562e-05	0.0014771
chr4:190878608	FRG1	alpha	5.24338e-06	0.00149112
chr7:142460369	PRSS1	acinar	1.42862e-05	0.00154341
chr7:142481157	PRSS3P2	acinar	1.44727e-05	0.00154341
chr16:1878597	FAHD1	alpha	5.81308e-06	0.00157799
chr2:55831128	PPP4R3B	beta	2.37317e-05	0.00162903
chr2:85546465	TGOLN2	beta	2.42727e-05	0.00164723
chr10:33467108	NRP1	beta	2.48344e-05	0.00166642
chr3:31659458	STT3B	alpha	7.00669e-06	0.0018193
chr1:109746825	KIAA1324	alpha	7.33578e-06	0.00182539
chr5:43613188	NNT	acinar	1.8181e-05	0.00190486
chr6:42856047	RPL7L1	beta	2.91612e-05	0.00193501
chr7:142460412	PRSS1	alpha	8.62321e-06	0.00205991
chr1:109746819	KIAA1324	alpha	9.0978e-06	0.00208969
chr5:43613188	NNT	alpha	9.74215e-06	0.00215482
chr1:160966351	F11R	beta	3.33597e-05	0.00218928
chr7:142459850	PRSS1	acinar	2.18667e-05	0.00225152
chr1:144918957	PDE4DIP	beta	3.665e-05	0.00231676
chr1:160967891	F11R	beta	3.6854e-05	0.00231676
chr1:6282587	ICMT	beta	3.61003e-05	0.00231676
chr2:99812414	MRPL30	beta	3.64827e-05	0.00231676
chr1:16892274	NBPF1	beta	3.74494e-05	0.00232966
chr16:1878521	FAHD1	acinar	2.37943e-05	0.00240847
chr7:17384818	AHR	beta	3.97613e-05	0.00244798
chr7:142481269	PRSS3P2	beta	4.11451e-05	0.00250733
chr1:16892276	NBPF1	alpha	1.19356e-05	0.0025457
chr1:144918957	PDE4DIP	alpha	1.31881e-05	0.00262531
chr2:223424250	SGPP2	alpha	1.29362e-05	0.00262531
chr1:16892275	NBPF1	alpha	1.36332e-05	0.00262636
chr1:22336308	CELA3A	acinar	2.67476e-05	0.00266228
chr19:39358724	RINL	beta	4.44311e-05	0.00268023
chr2:135711657	CCNT2	ductal	6.27629e-06	0.0027048
chr6:42856937	RPL7L1	ductal	6.34079e-06	0.0027048
chr7:74629283	GTF2IP1,GTF2IP4	alpha	1.49123e-05	0.002783
chr7:38781705	VPS41	alpha	1.60556e-05	0.00290557
chr8:30536078	GSR	acinar	3.00188e-05	0.00293889
chr4:190878599	FRG1	beta	4.97477e-05	0.00297094
chr6:42857023	RPL7L1	ductal	7.60999e-06	0.00302979
chr7:17384882	AHR	ductal	8.32569e-06	0.00307558
chr7:74608637	GTF2IP1,GTF2IP4	ductal	8.75499e-06	0.00307558
chr1:16892277	NBPF1	alpha	1.82542e-05	0.0032063
chr9:86595070	HNRNPK	beta	5.49526e-05	0.00324928
chr4:190873405	FRG1	acinar	3.42202e-05	0.00329618
chr13:45008585	TSC22D1	ductal	9.94074e-06	0.00329812
chr10:82192276	FAM213A	acinar	3.60225e-05	0.00341471
chr4:190864378	FRG1	acinar	3.67233e-05	0.00342675
chr1:225974674	SRP9	beta	6.03557e-05	0.00353377
chr8:17425539	SLC7A2	alpha	2.08733e-05	0.00356157
chr10:51612914	TIMM23	acinar	3.92579e-05	0.00360689
chr1:22336305	CELA3A	acinar	4.05193e-05	0.00366638
chr14:75202856	FCF1	alpha	2.22957e-05	0.00369861
chr1:160966353	F11R	beta	6.57534e-05	0.00381242
chr1:160967848	F11R	beta	7.14701e-05	0.00410403
chr4:190873405	FRG1	alpha	2.57676e-05	0.00415903
chr10:51612914	TIMM23	alpha	2.73476e-05	0.00420543
chr16:1878492	FAHD1	alpha	2.76654e-05	0.00420543
chr20:29632635	FRG1BP	alpha	2.81676e-05	0.00420543
chr9:33797987	PRSS3	acinar	4.82478e-05	0.00423729
chr9:33798504	PRSS3	acinar	4.81299e-05	0.00423729
chr7:17384882	AHR	beta	7.54444e-05	0.00429099
chr16:1878641	FAHD1	beta	7.70036e-05	0.00433835
chr14:75202857	FCF1	acinar	5.07731e-05	0.00439445
chr14:75202857	FCF1	alpha	3.15658e-05	0.00459783
chr10:51381481	TIMM23B	alpha	3.26615e-05	0.00464416
chr7:142460394	PRSS1	alpha	3.34397e-05	0.00464422
chr10:126727690	CTBP2	ductal	1.61565e-05	0.00468259
chr10:51381453	TIMM23B	ductal	1.61677e-05	0.00468259
chr8:30536078	GSR	ductal	1.64659e-05	0.00468259
chr1:16892274	NBPF1	alpha	3.52167e-05	0.00477986
chr4:190881971	FRG1	alpha	3.84373e-05	0.00504751
chr7:142460415	PRSS1	alpha	3.8879e-05	0.00504751
chr10:51381481	TIMM23B	ductal	1.92761e-05	0.00523259
chr7:17384880	AHR	ductal	2.02136e-05	0.0052485
chr2:113159311	RGPD5,RGPD8	alpha	4.1406e-05	0.0052612
chr16:1878641	FAHD1	acinar	6.68745e-05	0.00570535
chr4:190878599	FRG1	alpha	4.64589e-05	0.00578026
chr1:109746825	KIAA1324	beta	0.000107329	0.00582698
chr1:206566048	SRGAP2	beta	0.000106542	0.00582698
chr2:85546474	TGOLN2	beta	0.000106568	0.00582698
chr3:156259407	SSR3	beta	0.000104948	0.00582698
chr12:51203371	ATF1	beta	0.000109253	0.00587801
chr3:10193978	VHL	beta	0.000110297	0.00588118
chr4:190878599	FRG1	acinar	7.10355e-05	0.00597499
chr4:151236754	LRBA	alpha	4.9063e-05	0.00597968
chr3:10194555	VHL	ductal	2.51397e-05	0.00600537
chr7:17384780	AHR	ductal	2.4214e-05	0.00600537
chr4:190881969	FRG1	acinar	7.30772e-05	0.00606134
chr8:17425539	SLC7A2	beta	0.000116407	0.00615206
chr1:150705286	CTSS	ductal	2.77542e-05	0.00637493
chr9:33797881	PRSS3	acinar	7.99409e-05	0.00653982
chr3:53269046	TKT	beta	0.000129855	0.00680256
chr1:236646546	EDARADD	beta	0.000131524	0.00682095
chr7:142459850	PRSS1	beta	0.00013249	0.00682095
chr9:33798037	PRSS3	acinar	8.62094e-05	0.00695733
chr2:99812429	MRPL30	acinar	9.13665e-05	0.00727521
chr4:190873405	FRG1	beta	0.000143853	0.00734263
chr1:39945661	MACF1	ductal	3.45464e-05	0.00736825
chr8:30536016	GSR	ductal	3.44261e-05	0.00736825
chr10:51381453	TIMM23B	alpha	6.43336e-05	0.00768401
chr2:99812465	MRPL30	beta	0.000154437	0.00781606
chr9:33797951	PRSS3	acinar	0.000101564	0.00798083
chr14:53242354	GNPNAT1	ductal	3.91391e-05	0.00805996
chr6:144416537	SF3B5	acinar	0.000104184	0.00808034
chr14:53242354	GNPNAT1	acinar	0.000107193	0.00820716
chr20:29632662	FRG1BP	beta	0.000165688	0.00824571
chr4:57326875	PAICS	beta	0.000164833	0.00824571
chr19:34719058	LSM14A	beta	0.000168243	0.00830372
chr7:142481367	PRSS3P2	acinar	0.000113824	0.00860451
chr1:206566048	SRGAP2	alpha	7.37885e-05	0.00864049
chr19:39358724	RINL	acinar	0.000117505	0.00877176
chr1:20978457	PINK1-AS	beta	0.000182576	0.00886459
chr20:23027413	THBD	beta	0.000181787	0.00886459
chr12:117152985	C12orf49	ductal	4.45925e-05	0.00887688
chr4:190878608	FRG1	acinar	0.000123336	0.00901555
chr9:114432002	DNAJC25-GNG10,GNG10	acinar	0.00012379	0.00901555
chr6:42857023	RPL7L1	beta	0.000187958	0.00905231
chr1:143744411	LINC01138	beta	0.000192363	0.00913023
chr6:71187020	FAM135A	beta	0.000192634	0.00913023
chr4:190878596	FRG1	beta	0.000196381	0.00923455
chr9:33797896	PRSS3	acinar	0.000133875	0.00963257
chr3:49049501	WDR6	beta	0.000208918	0.00974732
chr8:30536015	GSR	ductal	5.06563e-05	0.0097587
chr20:29631606	FRG1BP	alpha	8.81818e-05	0.0101273
chr7:17384818	AHR	ductal	5.44192e-05	0.010156
chr6:42856978	RPL7L1	ductal	5.61302e-05	0.0101579
chr20:30921315	KIF3B	beta	0.000223285	0.0103178
chr8:30536015	GSR	beta	0.000224601	0.0103178
chr7:17384887	AHR	beta	0.000239744	0.0109294
chr19:45165571	PVR	ductal	6.37305e-05	0.0111941
chr1:144994658	PDE4DIP	beta	0.000251173	0.0113637
chr8:102213962	ZNF706	alpha	0.000101271	0.0114111
chr2:99812464	MRPL30	acinar	0.000161543	0.0114849
chr7:142481299	PRSS3P2	beta	0.00025696	0.0115381
chr1:19585553	MRTO4	acinar	0.000170403	0.0119723
chr10:73980006	ANAPC16	acinar	0.000181807	0.012625
chr1:160967833	F11R	alpha	0.000115319	0.0127535
chr12:93895774	MRPL42	beta	0.00029121	0.0129784
chr7:132570504	CHCHD3	ductal	7.68839e-05	0.0131186
chr10:51381519	TIMM23B	alpha	0.000123068	0.0131493
chr6:42856937	RPL7L1	alpha	0.000123302	0.0131493
chr20:29631627	FRG1BP	beta	0.000299021	0.0132278
chr11:128333503	ETS1	beta	0.000305999	0.0134369
chr1:144930940	PDE4DIP	alpha	0.000130316	0.0136535
chr4:123818074	FGF2	ductal	8.36929e-05	0.0138837
chr4:57326879	PAICS	ductal	8.8828e-05	0.0143373
chr7:142458451	PRSS1	acinar	0.000209033	0.0143488
chr12:58139662	TSPAN31	beta	0.000333028	0.0145171
chr1:6282400	ICMT	beta	0.000335859	0.0145344
chr12:125397061	UBC	beta	0.000343668	0.0145559
chr6:74230755	EEF1A1	beta	0.000340424	0.0145559
chr7:142481251	PRSS3P2	beta	0.000341969	0.0145559
chr2:223424234	SGPP2	beta	0.000346124	0.0145567
chr1:154528361	UBE2Q1	beta	0.000349504	0.0145961
chr20:5903894	CHGB	beta	0.000357245	0.0146225
chr7:102277732	POLR2J2,UPK3BL1	beta	0.000352803	0.0146225
chr7:72417638	POM121	beta	0.000357482	0.0146225
chr22:18571419	PEX26	beta	0.000362522	0.0147278
chr6:74230755	EEF1A1	acinar	0.000221957	0.0150628
chr16:16388513	NOMO3	alpha	0.000151336	0.0155069
chr2:223424234	SGPP2	alpha	0.000153199	0.0155069
chr1:39945661	MACF1	beta	0.000388713	0.0156851
chr7:142457375	PRSS1	acinar	0.000255186	0.0171233
chr9:33799026	PRSS3	acinar	0.000263789	0.0175038
chr22:18571421	PEX26	acinar	0.000271806	0.0178376
chr1:6282401	ICMT	acinar	0.000286927	0.0186253
chr6:42856983	RPL7L1	alpha	0.000189697	0.0188812
chr7:102277678	POLR2J2,UPK3BL1	beta	0.000471717	0.0189067
chr16:1878521	FAHD1	ductal	0.000120766	0.0189794
chr1:160967896	F11R	ductal	0.000126138	0.0193153
chr12:93895773	MRPL42	beta	0.000499999	0.0199066
chr2:85546465	TGOLN2	acinar	0.000313116	0.0201068
chr1:1653093	CDK11A,CDK11B	alpha	0.000205611	0.0201296
chr7:17384832	AHR	acinar	0.000320927	0.0203891
chr7:74616954	GTF2IP1,GTF2IP4	beta	0.000523467	0.020703
chr3:156259288	SSR3	acinar	0.000340762	0.0214214
chr7:142481291	PRSS3P2	beta	0.000545929	0.0214493
chr2:233448075	EIF4E2	beta	0.000551237	0.0215162
chr9:33799031	PRSS3	acinar	0.000352219	0.021911
chr1:160967890	F11R	beta	0.000581624	0.0224237
chr6:74303543	SLC17A5	beta	0.000581994	0.0224237
chr3:41278119	CTNNB1	acinar	0.000365934	0.0225294
chr7:142481364	PRSS3P2	acinar	0.000377112	0.0229808
chr7:17384832	AHR	alpha	0.000241844	0.0232951
chr6:42856978	RPL7L1	alpha	0.000251663	0.0238561
chr9:75545882	ALDH1A1	beta	0.000623315	0.0238618
chr7:142481287	PRSS3P2	beta	0.000632029	0.0240412
chr14:75202856	FCF1	ductal	0.000161423	0.0241004
chr6:31238126	HLA-C	beta	0.000652801	0.0246742
chr1:109748779	KIAA1324	acinar	0.000409694	0.0247141
chr12:133346564	GOLGA3	alpha	0.000270138	0.0249845
chr8:30536078	GSR	alpha	0.000271934	0.0249845
chr1:145281543	NOTCH2NL	acinar	0.000432204	0.0250595
chr12:53294381	KRT8	acinar	0.000421517	0.0250595
chr2:99812414	MRPL30	acinar	0.000431483	0.0250595
chr7:142479940	PRSS3P2	acinar	0.000424768	0.0250595
chr16:1878597	FAHD1	ductal	0.00017295	0.0251916
chr1:150705258	CTSS	acinar	0.000442659	0.0254189
chr3:45124351	CDCP1	ductal	0.000178769	0.0254193
chr2:85546457	TGOLN2	acinar	0.00044867	0.0255186
chr9:135974079	RALGDS	alpha	0.000284184	0.0257144
chr7:142481299	PRSS3P2	alpha	0.000294359	0.0262375
chr7:142481292	PRSS3P2	beta	0.000703276	0.0264149
chr22:22115498	MAPK1	alpha	0.000301255	0.0264572
chr22:18571421	PEX26	beta	0.000710504	0.0265196
chr2:99812450	MRPL30	beta	0.000730627	0.0271013
chr3:47958144	MAP4	ductal	0.000196908	0.0273474
chr5:43613188	NNT	ductal	0.000201547	0.0273554
chr20:5905779	CHGB	beta	0.000744678	0.027452
chr7:74629283	GTF2IP1,GTF2IP4	beta	0.000760356	0.027858
chr1:1653093	CDK11A,CDK11B	acinar	0.000498114	0.0280636
chr1:150705278	CTSS	ductal	0.000218595	0.0290099
chr10:126682516	CTBP2	ductal	0.000226504	0.0294061
chr4:190878596	FRG1	acinar	0.000530267	0.0295959
chr7:17384832	AHR	ductal	0.000235061	0.0298678
chr9:33797999	PRSS3	acinar	0.000540378	0.0298809
chr2:218386	SH3YL1	acinar	0.00056275	0.0308325
chr14:23442148	AJUBA	beta	0.000853061	0.0310639
chr4:190878596	FRG1	alpha	0.000363591	0.0313021
chr7:72605481	GTF2IP1,GTF2IP4	alpha	0.000366903	0.0313021
chr10:33467108	NRP1	acinar	0.000577981	0.0313791
chr1:155851620	SYT11	alpha	0.000382836	0.0317733
chr16:1878641	FAHD1	alpha	0.000383067	0.0317733
chr3:156259363	SSR3	acinar	0.000598031	0.0321751
chr16:23477179	GGA2	beta	0.000894516	0.0322539
chr7:142481181	PRSS3P2	beta	0.000896541	0.0322539
chr2:65496018	ACTR2	acinar	0.000618297	0.0329685
chr2:110585506	RGPD5,RGPD6	beta	0.000934547	0.0332806
chr8:30536016	GSR	beta	0.000936224	0.0332806
chr7:35872413	2020-09-07	beta	0.000948815	0.0333346
chr9:114431925	DNAJC25-GNG10,GNG10	beta	0.000948908	0.0333346
chr1:160967833	F11R	acinar	0.000646943	0.0341907
chr1:236646509	EDARADD	beta	0.000985765	0.0344268
chr4:39460531	RPL9	beta	0.00099162	0.03443
chr8:30535975	GSR	ductal	0.000281454	0.0350176
chr1:144886197	PDE4DIP	beta	0.00102064	0.0352326
chr2:55831128	PPP4R3B	acinar	0.000681526	0.0357024
chr14:75202857	FCF1	ductal	0.000307392	0.0358838
chr19:45165576	PVR	ductal	0.000306824	0.0358838
chr2:10942644	PDIA6	ductal	0.000312451	0.0358838
chr3:113524266	ATP6V1A	ductal	0.0002973	0.0358838
chr6:42856055	RPL7L1	acinar	0.000701079	0.0364073
chr21:42647821	BACE2	beta	0.0010744	0.0368753
chr9:111868885	TMEM245	beta	0.00110767	0.0377999
chr19:41785054	HNRNPUL1	acinar	0.000737815	0.0378044
chr7:142459867	PRSS1	acinar	0.000740642	0.0378044
chr7:17384880	AHR	beta	0.00114574	0.0387874
chr9:70862549	CBWD3,CBWD5	beta	0.00114959	0.0387874
chr1:6282401	ICMT	beta	0.00115688	0.0388139
chr7:142481251	PRSS3P2	alpha	0.000474993	0.0388583
chr1:183096529	LAMC1	alpha	0.000491817	0.039691
chr20:29631627	FRG1BP	alpha	0.000508694	0.0399727
chr7:142458486	PRSS1	alpha	0.000503898	0.0399727
chr9:131572027	TBC1D13	alpha	0.000515631	0.0399915
chr5:77745853	SCAMP1	acinar	0.000791	0.0400326
chr1:156262653	GLMP	beta	0.00121335	0.0404811
chr9:69262437	CBWD5,CBWD6	beta	0.0012227	0.0405666
chr1:160966434	F11R	beta	0.00126811	0.0408762
chr12:53294381	KRT8	beta	0.00123943	0.0408762
chr17:56568680	MTMR4	beta	0.00126198	0.0408762
chr2:109293130	LIMS1	beta	0.0012731	0.0408762
chr2:109367871	RANBP2	beta	0.00125668	0.0408762
chr7:74608637	GTF2IP1,GTF2IP4	beta	0.00124802	0.0408762
chr12:117152985	C12orf49	beta	0.00128131	0.0409198
chr3:47958147	MAP4	ductal	0.000371083	0.0418133
chr8:30536151	GSR	beta	0.00132462	0.0420778
chr1:144931330	PDE4DIP	beta	0.00133397	0.0421507
chr4:155468188	PLRG1;PLRG1	beta	0.00134756	0.0423558
chr1:16892913	NBPF1	beta	0.00135469	0.0423572
chr13:46090371	COG3	alpha	0.00055469	0.0424694
chr1:144915561	PDE4DIP	beta	0.00138115	0.0426795
chr1:236381349	ERO1B	beta	0.00137477	0.0426795
chr11:6414580	SMPD1	beta	0.00139359	0.0426795
chr8:30535953	GSR	beta	0.00139037	0.0426795
chr10:51381836	TIMM23B	beta	0.0014896	0.0453873
chr4:95173779	SMARCAD1	ductal	0.000414774	0.0458709
chr1:109748657	KIAA1324	acinar	0.000920533	0.0461968
chr10:51381519	TIMM23B	ductal	0.000434706	0.0465178
chr2:110585506	RGPD5,RGPD6	ductal	0.000436202	0.0465178
chr2:85546457	TGOLN2	beta	0.00153612	0.0465669
chr1:150705221	CTSS	ductal	0.000444648	0.0465866
chr3:10193978	VHL	acinar	0.000948038	0.0471807
chr4:156268065	MAP9	beta	0.00156954	0.04734
chr9:70860207	CBWD3,CBWD5	alpha	0.00062676	0.0473799
chr1:150705273	CTSS	ductal	0.000461106	0.047478
chr2:99812447	MRPL30	acinar	0.000966345	0.0476943
chr1:121129695	SRGAP2B,SRGAP2C	beta	0.00159567	0.0478862
chr7:72605481	GTF2IP1,GTF2IP4	ductal	0.000482723	0.0488614
chr1:206580084	SRGAP2D	beta	0.00163909	0.0489433
chr4:190864378	FRG1	alpha	0.000662862	0.0490871
chr4:89179595	PPM1K	alpha	0.000665782	0.0490871
chr7:17384792	AHR	ductal	0.000502079	0.0499736
