# Supplementary material for: Detecting cell-type-specific allelic expression imbalance by integrative analysis of bulk and single-cell RNA sequencing data
Source: PLoS Genet. 2021 Mar 4;17(3):e1009080. doi: 10.1371/journal.pgen.1009080 (PMC7963069; doi:10.1371/journal.pgen.1009080)
Supplement: S2 Table — We applied BSCET to the Fadista pancreatic islets bulk RNA-seq data [15] using the MuSiC [14] proportion estimates obtained from the Baron single-cell reference [12]. We detected 300 SNPs across 148 genes with significant cell-type-specific AEI (FDR adjusted p-value < 0.05). (XLSX) [file pgen.1009080.s012.xlsx]

## Sheet: BSCET
SNP	Gene	Cell Type	P-value	FDR Adjusted P-value
chr7:142460394	PRSS1	acinar	2.06239e-19	1.23166e-15
chr2:10942644	PDIA6	alpha	2.26421e-18	1.35219e-14
chr6:42856905	RPL7L1	alpha	1.57601e-16	4.70595e-13
chr3:41278119	CTNNB1	ductal	2.23464e-16	1.33452e-12
chr7:142460412	PRSS1	acinar	7.36927e-15	2.20046e-11
chr5:77745852	SCAMP1	alpha	1.15009e-14	2.28944e-11
chr5:77745853	SCAMP1	alpha	4.21042e-14	6.28615e-11
chr12:120763699	PLA2G1B	acinar	3.25036e-14	6.47037e-11
chr10:51381481	TIMM23B	ductal	2.86755e-14	8.56252e-11
chr2:10942644	PDIA6	ductal	8.57395e-14	1.28009e-10
chr6:42856905	RPL7L1	ductal	8.22917e-14	1.28009e-10
chr7:142460415	PRSS1	acinar	8.92716e-14	1.33283e-10
chr13:45008585	TSC22D1	alpha	1.90995e-13	2.28124e-10
chr20:20350958	INSM1	alpha	2.81226e-13	2.79914e-10
chr1:160966351	F11R	ductal	3.00572e-13	3.59004e-10
chr10:51381453	TIMM23B	ductal	4.692e-13	4.6701e-10
chr10:51381481	TIMM23B	alpha	6.21869e-13	5.30543e-10
chr3:113524266	ATP6V1A	alpha	8.6857e-13	6.48388e-10
chr1:160966352	F11R	ductal	2.29535e-12	1.95826e-09
chr7:142459679	PRSS1	acinar	3.99842e-12	4.77571e-09
chr20:20351300	INSM1	alpha	1.08069e-11	7.17095e-09
chr7:142481181	PRSS3P2	acinar	7.74848e-12	7.71232e-09
chr2:10942644	PDIA6	beta	2.35108e-12	1.40406e-08
chr1:160966353	F11R	ductal	3.39322e-11	2.53304e-08
chr9:140137382	TUBB4B	ductal	4.79075e-11	3.17893e-08
chr7:129929445	CPA2	acinar	4.50401e-11	3.84256e-08
chr10:51381453	TIMM23B	alpha	8.86022e-11	5.29132e-08
chr10:51381519	TIMM23B	ductal	1.35193e-10	8.07371e-08
chr10:51612914	TIMM23	alpha	1.66669e-10	9.04859e-08
chr13:45008585	TSC22D1	ductal	2.08044e-10	1.09073e-07
chr7:142460412	PRSS1	ductal	2.19169e-10	1.09073e-07
chr10:51381481	TIMM23B	acinar	1.6541e-10	1.23479e-07
chr7:142460415	PRSS1	ductal	3.969e-10	1.8233e-07
chr7:142458526	PRSS1	acinar	3.27145e-10	1.95371e-07
chr7:142458551	PRSS1	acinar	3.11995e-10	1.95371e-07
chr1:121129557	SRGAP2B,SRGAP2C	alpha	4.26285e-10	2.12148e-07
chr7:142458509	PRSS1	acinar	4.08695e-10	2.21884e-07
chr10:51381519	TIMM23B	alpha	5.29289e-10	2.30681e-07
chr3:41278119	CTNNB1	alpha	5.79405e-10	2.30681e-07
chr4:190883001	FRG1	alpha	5.6314e-10	2.30681e-07
chr7:142460369	PRSS1	acinar	5.26829e-10	2.62185e-07
chr7:142458486	PRSS1	acinar	6.77726e-10	3.11337e-07
chr4:190883051	FRG1	alpha	1.24019e-09	4.629e-07
chr8:102213962	ZNF706	acinar	1.51226e-09	6.45088e-07
chr7:142460744	PRSS1	acinar	1.75801e-09	6.99922e-07
chr7:142458542	PRSS1	acinar	2.37645e-09	8.87009e-07
chr5:43613188	NNT	alpha	2.7189e-09	9.55135e-07
chr10:51612914	TIMM23	ductal	2.32451e-09	9.91571e-07
chr7:17384887	AHR	ductal	2.59518e-09	1.03323e-06
chr3:113524266	ATP6V1A	beta	3.88313e-10	1.1595e-06
chr8:102213962	ZNF706	alpha	3.76992e-09	1.25078e-06
chr7:72620739	GTF2IP1,GTF2IP4	alpha	5.17715e-09	1.62726e-06
chr1:236413230	ERO1B	beta	1.52459e-09	3.03495e-06
chr7:142460394	PRSS1	alpha	1.0758e-08	3.21234e-06
chr8:102213962	ZNF706	ductal	1.02485e-08	3.82526e-06
chr9:33798042	PRSS3	acinar	1.13524e-08	3.98802e-06
chr14:75202856	FCF1	alpha	1.51215e-08	4.13881e-06
chr7:142460412	PRSS1	alpha	1.52468e-08	4.13881e-06
chr4:190881971	FRG1	alpha	1.81682e-08	4.71742e-06
chr7:142458486	PRSS1	ductal	1.8749e-08	6.2205e-06
chr7:17384818	AHR	ductal	1.7808e-08	6.2205e-06
chr14:75202856	FCF1	ductal	2.74246e-08	8.58772e-06
chr5:43613188	NNT	ductal	2.876e-08	8.58772e-06
chr6:42856937	RPL7L1	alpha	3.92182e-08	9.75879e-06
chr10:126727690	CTBP2	ductal	3.77055e-08	1.07227e-05
chr16:1878521	FAHD1	alpha	4.65484e-08	1.11195e-05
chr4:190883001	FRG1	ductal	4.95376e-08	1.34472e-05
chr13:20247024	MPHOSPH8	alpha	5.99682e-08	1.37742e-05
chr6:42856937	RPL7L1	ductal	6.27926e-08	1.63042e-05
chr8:30536078	GSR	ductal	6.80595e-08	1.69355e-05
chr19:42275099	CEACAM6	beta	1.29271e-08	1.93002e-05
chr1:16892279	NBPF1	alpha	9.36874e-08	2.07223e-05
chr20:20350958	INSM1	beta	1.74738e-08	2.08707e-05
chr9:33798037	PRSS3	acinar	6.30713e-08	2.09257e-05
chr10:51381775	TIMM23B	alpha	1.09214e-07	2.24905e-05
chr7:142460415	PRSS1	alpha	1.08361e-07	2.24905e-05
chr1:16892276	NBPF1	alpha	1.17509e-07	2.31543e-05
chr14:75202857	FCF1	alpha	1.20191e-07	2.31543e-05
chr14:53242354	GNPNAT1	ductal	1.04943e-07	2.50688e-05
chr1:109746806	KIAA1324	alpha	1.42812e-07	2.66523e-05
chr2:10942644	PDIA6	acinar	8.55962e-08	2.67484e-05
chr7:142481157	PRSS3P2	acinar	8.95794e-08	2.67484e-05
chr1:16892275	NBPF1	alpha	1.54786e-07	2.80116e-05
chr4:151236754	LRBA	alpha	1.63926e-07	2.87931e-05
chr1:22336308	CELA3A	acinar	1.33281e-07	3.79027e-05
chr7:17384880	AHR	ductal	1.70752e-07	3.92204e-05
chr7:17384395	AHR	ductal	1.79854e-07	3.9781e-05
chr1:22336305	CELA3A	acinar	1.51976e-07	3.99272e-05
chr10:51381453	TIMM23B	acinar	1.53772e-07	3.99272e-05
chr1:16892277	NBPF1	alpha	2.7696e-07	4.44515e-05
chr16:1878597	FAHD1	alpha	2.82846e-07	4.44515e-05
chr6:42856978	RPL7L1	alpha	2.80665e-07	4.44515e-05
chr7:142458486	PRSS1	alpha	2.63681e-07	4.44515e-05
chr10:51381481	TIMM23B	beta	4.74167e-08	4.71854e-05
chr11:6414580	SMPD1	beta	6.32088e-08	4.71854e-05
chr20:20351300	INSM1	beta	6.04109e-08	4.71854e-05
chr16:16388513	NOMO3	alpha	3.8729e-07	5.93051e-05
chr19:42274895	CEACAM6	beta	1.13069e-07	7.50272e-05
chr10:51381775	TIMM23B	ductal	3.6045e-07	7.68788e-05
chr19:45165571	PVR	ductal	3.92457e-07	8.0819e-05
chr7:72605481	GTF2IP1,GTF2IP4	ductal	4.17658e-07	8.31417e-05
chr4:190881971	FRG1	ductal	4.40919e-07	8.49409e-05
chr16:1878521	FAHD1	ductal	4.75962e-07	8.88264e-05
chr10:51607097	TIMM23	beta	1.51382e-07	9.04052e-05
chr16:1878492	FAHD1	alpha	6.31597e-07	9.42975e-05
chr1:144955288	PDE4DIP	alpha	6.51959e-07	9.49634e-05
chr1:109746819	KIAA1324	alpha	6.71419e-07	9.54694e-05
chr7:142460394	PRSS1	ductal	5.33335e-07	9.65176e-05
chr8:30536078	GSR	alpha	7.42738e-07	0.000103154
chr4:190883001	FRG1	acinar	4.20203e-07	0.000104561
chr4:190878608	FRG1	alpha	7.75382e-07	0.00010524
chr7:142459850	PRSS1	acinar	4.52633e-07	0.000108125
chr1:16892274	NBPF1	alpha	8.25596e-07	0.000109566
chr7:17384832	AHR	ductal	6.71129e-07	0.00011616
chr7:17384882	AHR	ductal	6.80776e-07	0.00011616
chr1:28826118	PHACTR4	ductal	7.32802e-07	0.000121564
chr1:109746825	KIAA1324	alpha	9.77805e-07	0.000126945
chr1:160967833	F11R	alpha	1.3121e-06	0.00016672
chr14:75202857	FCF1	ductal	1.06835e-06	0.000172438
chr4:190883051	FRG1	ductal	1.11913e-06	0.00017588
chr4:57326879	PAICS	ductal	1.17055e-06	0.000179244
chr10:51381519	TIMM23B	acinar	8.36712e-07	0.000192186
chr10:51607097	TIMM23	alpha	1.54587e-06	0.000192332
chr7:17384832	AHR	alpha	1.65782e-06	0.000202051
chr1:144930940	PDE4DIP	alpha	1.71461e-06	0.000204793
chr7:74608637	GTF2IP1,GTF2IP4	alpha	1.8527e-06	0.000216948
chr2:113159311	RGPD5,RGPD8	alpha	1.97645e-06	0.000226987
chr7:142482292	PRSS3P2	acinar	1.02836e-06	0.000227457
chr6:42856978	RPL7L1	ductal	1.66999e-06	0.000237004
chr6:42857023	RPL7L1	ductal	1.61843e-06	0.000237004
chr7:72620739	GTF2IP1,GTF2IP4	ductal	1.7065e-06	0.000237004
chr8:30536015	GSR	ductal	1.67672e-06	0.000237004
chr7:142482291	PRSS3P2	acinar	1.13637e-06	0.000242372
chr9:33797861	PRSS3	acinar	1.23676e-06	0.000254687
chr3:10194555	VHL	ductal	1.98969e-06	0.000270055
chr9:140137382	TUBB4B	acinar	1.38327e-06	0.000275363
chr16:1878492	FAHD1	ductal	2.25882e-06	0.00029977
chr1:236413230	ERO1B	alpha	2.82914e-06	0.000318785
chr20:29631606	FRG1BP	alpha	3.11209e-06	0.000337916
chr20:29632635	FRG1BP	alpha	3.10054e-06	0.000337916
chr2:99812429	MRPL30	ductal	2.77298e-06	0.000360006
chr8:30536016	GSR	ductal	2.9152e-06	0.000370417
chr17:15457087	TVP23C,TVP23C-CDRT4	alpha	3.6128e-06	0.00038528
chr7:142460865	PRSS1	acinar	2.07427e-06	0.000399598
chr1:236646509	EDARADD	beta	7.43483e-07	0.000403643
chr16:1878597	FAHD1	ductal	3.34009e-06	0.000415563
chr2:170938659	UBR3	beta	8.37453e-07	0.000416773
chr1:39945661	MACF1	ductal	3.62283e-06	0.000441541
chr10:51612914	TIMM23	beta	1.00087e-06	0.000459783
chr7:17384780	AHR	ductal	3.86608e-06	0.000461765
chr8:30536151	GSR	ductal	4.01957e-06	0.000470683
chr4:190883051	FRG1	acinar	2.55325e-06	0.0004765
chr3:113524266	ATP6V1A	ductal	4.54001e-06	0.000521403
chr1:183096529	LAMC1	ductal	5.17836e-06	0.000582629
chr12:53294381	KRT8	ductal	5.26824e-06	0.000582629
chr10:126727690	CTBP2	alpha	6.46292e-06	0.000677132
chr4:190873405	FRG1	alpha	7.05538e-06	0.000720243
chr7:142458551	PRSS1	alpha	7.1156e-06	0.000720243
chr4:190881971	FRG1	acinar	4.02877e-06	0.000729085
chr10:51607097	TIMM23	acinar	4.26654e-06	0.000749404
chr12:133346564	GOLGA3	alpha	7.79326e-06	0.000775689
chr3:10193978	VHL	ductal	7.31237e-06	0.000793991
chr3:31659458	STT3B	ductal	7.65766e-06	0.000816635
chr17:16285383	UBB	alpha	8.65554e-06	0.00082049
chr7:142481269	PRSS3P2	alpha	8.57913e-06	0.00082049
chr7:72605481	GTF2IP1,GTF2IP4	alpha	8.57358e-06	0.00082049
chr4:190864378	FRG1	alpha	8.8423e-06	0.000825097
chr13:45008585	TSC22D1	beta	2.3996e-06	0.000865292
chr4:151236754	LRBA	beta	2.46316e-06	0.000865292
chr5:43613188	NNT	beta	2.33554e-06	0.000865292
chr6:33269288	TAPBP	beta	2.17699e-06	0.000865292
chr8:102213962	ZNF706	beta	3.04363e-06	0.00100981
chr9:33798504	PRSS3	acinar	6.2795e-06	0.00107146
chr3:31659458	STT3B	alpha	1.18109e-05	0.00108515
chr1:160966352	F11R	alpha	1.21283e-05	0.00109743
chr7:38781705	VPS41	alpha	1.29162e-05	0.00115128
chr11:67353970	GSTP1	ductal	1.12993e-05	0.00118385
chr6:33269288	TAPBP	alpha	1.3861e-05	0.00121732
chr7:142481251	PRSS3P2	alpha	1.68592e-05	0.00145918
chr9:33798073	PRSS3	acinar	9.0675e-06	0.0015042
chr7:142460865	PRSS1	ductal	1.62485e-05	0.00167304
chr9:33797962	PRSS3	acinar	1.04408e-05	0.00168519
chr11:9468367	IPO7	beta	5.40538e-06	0.001699
chr21:34636303	IFNAR2	acinar	1.14774e-05	0.00180377
chr2:223424234	SGPP2	alpha	2.16152e-05	0.00184409
chr10:51381775	TIMM23B	acinar	1.31925e-05	0.00197874
chr6:42856905	RPL7L1	acinar	1.32534e-05	0.00197874
chr2:223424250	SGPP2	alpha	2.43218e-05	0.00202504
chr6:42857023	RPL7L1	alpha	2.44144e-05	0.00202504
chr19:45165576	PVR	ductal	2.01092e-05	0.00203546
chr4:190878599	FRG1	alpha	2.59139e-05	0.0020953
chr7:74629283	GTF2IP1,GTF2IP4	alpha	2.59631e-05	0.0020953
chr1:19585553	MRTO4	ductal	2.26117e-05	0.00225062
chr7:142459877	PRSS1	acinar	1.54879e-05	0.00225594
chr4:190864384	FRG1	alpha	3.02795e-05	0.00241106
chr1:206566048	SRGAP2	alpha	3.08414e-05	0.00242348
chr6:33269288	TAPBP	acinar	1.72297e-05	0.0024499
chr7:142482292	PRSS3P2	ductal	2.57464e-05	0.00252061
chr8:17425539	SLC7A2	alpha	3.33436e-05	0.00258608
chr16:1878641	FAHD1	alpha	3.38438e-05	0.00259122
chr19:39358724	RINL	alpha	3.57922e-05	0.00270571
chr9:34087360	DCAF12	beta	9.07533e-06	0.00270989
chr7:142482291	PRSS3P2	ductal	2.98359e-05	0.00287387
chr2:55831128	PPP4R3B	beta	1.05098e-05	0.00298878
chr12:125396488	UBC	ductal	3.18193e-05	0.00301627
chr7:142481299	PRSS3P2	alpha	4.06893e-05	0.00303745
chr4:190881969	FRG1	acinar	2.34571e-05	0.00318377
chr9:33797881	PRSS3	acinar	2.30373e-05	0.00318377
chr8:30535953	GSR	ductal	3.43533e-05	0.00320559
chr20:29631606	FRG1BP	ductal	3.59448e-05	0.0033025
chr10:51381453	TIMM23B	beta	1.22771e-05	0.00333266
chr17:7215536	EIF5A	ductal	3.77091e-05	0.0034121
chr7:129916515	CPA2	acinar	2.60592e-05	0.00345834
chr13:46090371	COG3	alpha	5.0419e-05	0.00371731
chr3:152174078	MBNL1	ductal	4.18623e-05	0.00373137
chr7:142458526	PRSS1	alpha	5.19276e-05	0.00378185
chr7:142459867	PRSS1	alpha	5.51966e-05	0.0039715
chr1:144918957	PDE4DIP	alpha	5.62723e-05	0.00400069
chr7:142459866	PRSS1	alpha	5.97631e-05	0.00419888
chr12:133346564	GOLGA3	ductal	4.98801e-05	0.00438065
chr7:72418618	POM121	alpha	6.44764e-05	0.00447736
chr10:51607097	TIMM23	ductal	5.36194e-05	0.0046408
chr3:156259407	SSR3	acinar	3.60459e-05	0.00467969
chr19:34719058	LSM14A	alpha	7.17807e-05	0.0048713
chr4:57326879	PAICS	alpha	7.13107e-05	0.0048713
chr7:17384887	AHR	alpha	7.42454e-05	0.00498195
chr7:17384779	AHR	ductal	5.88805e-05	0.00502334
chr17:7215536	EIF5A	alpha	7.6095e-05	0.00504933
chr7:142482292	PRSS3P2	alpha	7.71419e-05	0.00506254
chr4:123818074	FGF2	ductal	6.44045e-05	0.00541723
chr3:10193978	VHL	alpha	8.47788e-05	0.0054982
chr7:142482291	PRSS3P2	alpha	8.56216e-05	0.0054982
chr1:1653093	CDK11A,CDK11B	alpha	8.84026e-05	0.00561639
chr1:150705286	CTSS	ductal	6.95854e-05	0.00577172
chr21:34636293	IFNAR2	acinar	4.66731e-05	0.00593047
chr1:121129557	SRGAP2B,SRGAP2C	ductal	7.28434e-05	0.00595919
chr19:39358724	RINL	acinar	4.99153e-05	0.00608355
chr4:190864384	FRG1	acinar	4.93855e-05	0.00608355
chr7:142460313	PRSS1	acinar	5.16812e-05	0.0061728
chr1:160966351	F11R	alpha	9.97051e-05	0.00626778
chr1:109746819	KIAA1324	beta	2.45819e-05	0.00638274
chr7:17384792	AHR	ductal	7.9934e-05	0.00645089
chr1:121129695	SRGAP2B,SRGAP2C	alpha	0.000109355	0.00653071
chr3:156259340	SSR3	alpha	0.000106253	0.00653071
chr7:142481287	PRSS3P2	alpha	0.000107318	0.00653071
chr7:142481291	PRSS3P2	alpha	0.000105637	0.00653071
chr9:140137382	TUBB4B	alpha	0.000108788	0.00653071
chr4:39783729	UBE2K	beta	2.62721e-05	0.00653737
chr13:20247024	MPHOSPH8	ductal	8.41402e-05	0.0066998
chr2:55831128	PPP4R3B	alpha	0.000115784	0.00684619
chr1:144955288	PDE4DIP	beta	2.97587e-05	0.00703649
chr6:144416537	SF3B5	beta	3.06344e-05	0.00703649
chr1:160966353	F11R	acinar	6.05448e-05	0.00708968
chr13:45008585	TSC22D1	acinar	6.21031e-05	0.0071323
chr16:1878641	FAHD1	ductal	9.2057e-05	0.00723374
chr1:236646546	EDARADD	beta	3.2876e-05	0.00727167
chr1:144994658	PDE4DIP	alpha	0.000128966	0.0075007
chr7:142458509	PRSS1	alpha	0.000129366	0.0075007
chr4:190878596	FRG1	alpha	0.000133805	0.00767517
chr7:142458542	PRSS1	alpha	0.000134945	0.00767517
chr15:40845952	CCDC32	acinar	7.27851e-05	0.00790925
chr3:156259341	SSR3	acinar	7.28414e-05	0.00790925
chr9:33798521	PRSS3	acinar	7.12253e-05	0.00790925
chr8:30535975	GSR	ductal	0.000102269	0.00793184
chr7:142481292	PRSS3P2	alpha	0.000145824	0.00821564
chr7:74608637	GTF2IP1,GTF2IP4	ductal	0.000110732	0.00847806
chr16:16388513	NOMO3	beta	4.08349e-05	0.0087095
chr4:190883001	FRG1	beta	4.35756e-05	0.00897356
chr4:190878608	FRG1	ductal	0.000119012	0.00899669
chr11:6414580	SMPD1	alpha	0.000161256	0.00900019
chr7:17384818	AHR	alpha	0.000162916	0.00900867
chr4:57326875	PAICS	ductal	0.000127384	0.00939178
chr7:142460744	PRSS1	ductal	0.000126405	0.00939178
chr20:29631627	FRG1BP	alpha	0.000177857	0.00974458
chr20:5905779	CHGB	ductal	0.000137728	0.0100306
chr2:99812414	MRPL30	alpha	0.000184872	0.0100369
chr1:6282587	ICMT	alpha	0.000193675	0.0103639
chr3:10193994	VHL	alpha	0.000194366	0.0103639
chr4:69536084	UGT2B15	beta	5.2083e-05	0.010368
chr7:142459871	PRSS1	acinar	0.000100972	0.010579
chr9:33798075	PRSS3	acinar	0.000100206	0.010579
chr10:126727690	CTBP2	acinar	0.000104108	0.0107196
chr12:93895774	MRPL42	alpha	0.000204268	0.0107955
chr8:30536015	GSR	alpha	0.000206733	0.0108299
chr3:156259406	SSR3	alpha	0.000211213	0.0108738
chr6:42856983	RPL7L1	alpha	0.00021018	0.0108738
chr7:17384778	AHR	ductal	0.000154739	0.0111337
chr9:114432002	DNAJC25-GNG10,GNG10	alpha	0.000222913	0.0113781
chr3:156259407	SSR3	alpha	0.000227335	0.0115055
chr1:236646509	EDARADD	alpha	0.000232811	0.0116836
chr8:30536151	GSR	alpha	0.000237662	0.0118277
chr2:113159311	RGPD5,RGPD8	ductal	0.000168628	0.0119886
chr6:74303543	SLC17A5	alpha	0.00024746	0.0122135
chr1:160966353	F11R	alpha	0.000252368	0.0123536
chr1:236381825	ERO1B	beta	6.47123e-05	0.0124665
chr2:99812414	MRPL30	ductal	0.00017979	0.0126318
chr7:17384393	AHR	ductal	0.000181968	0.0126362
chr10:126682516	CTBP2	ductal	0.000186451	0.0127987
chr1:223962879	CAPN2	ductal	0.000189157	0.0128369
chr11:35829478	TRIM44	alpha	0.000271443	0.0131793
chr1:160966352	F11R	acinar	0.000133231	0.0134857
chr12:117152985	C12orf49	acinar	0.000136838	0.0134889
chr4:190873405	FRG1	acinar	0.00013778	0.0134889
chr3:156259407	SSR3	ductal	0.000204129	0.0136973
chr1:160967856	F11R	alpha	0.000290825	0.0140065
chr9:111868885	TMEM245	beta	7.63179e-05	0.0142428
chr2:109367871	RANBP2	alpha	0.000307254	0.0145629
chr3:152174078	MBNL1	alpha	0.000305177	0.0145629
chr6:144416537	SF3B5	ductal	0.000221458	0.014695
chr7:102277678	POLR2J2,UPK3BL1	ductal	0.000224484	0.0147321
chr18:9861887	RAB31	ductal	0.000229377	0.0148895
chr1:183096529	LAMC1	alpha	0.000321606	0.0151231
chr1:144912233	PDE4DIP	alpha	0.000326271	0.0152226
chr1:16892275	NBPF1	ductal	0.000242552	0.0152565
chr1:16892276	NBPF1	ductal	0.000242694	0.0152565
chr22:18571419	PEX26	ductal	0.000239781	0.0152565
chr7:17384882	AHR	alpha	0.000334092	0.0154666
chr16:1878597	FAHD1	acinar	0.000164393	0.0158347
chr17:15457087	TVP23C,TVP23C-CDRT4	beta	8.8887e-05	0.0160859
chr7:142479954	PRSS3P2	alpha	0.000364137	0.0167279
chr1:39945661	MACF1	alpha	0.000370058	0.0168701
chr20:29632662	FRG1BP	alpha	0.000391565	0.0177153
chr12:53294381	KRT8	alpha	0.000399658	0.0179456
chr2:191799592	GLS	alpha	0.000409389	0.0182453
chr1:160966351	F11R	acinar	0.000195539	0.0185358
chr12:93895773	MRPL42	alpha	0.000419288	0.018548
chr20:20351300	INSM1	ductal	0.000298875	0.0185925
chr8:30536016	GSR	alpha	0.000423809	0.0186102
chr10:126799569	CTBP2	ductal	0.000302376	0.0186164
chr17:42953409	EFTUD2	acinar	0.00020232	0.018879
chr2:99812464	MRPL30	alpha	0.000433092	0.018879
chr2:109367871	RANBP2	ductal	0.000315918	0.0189322
chr20:29632635	FRG1BP	ductal	0.000317016	0.0189322
chr4:155468188	PLRG1;PLRG1	ductal	0.000311171	0.0189322
chr7:142460369	PRSS1	alpha	0.000437893	0.01895
chr9:135974079	RALGDS	alpha	0.000441957	0.0189883
chr10:35302705	CUL2	beta	0.000109529	0.0192385
chr6:42856047	RPL7L1	alpha	0.000452429	0.0192993
chr2:85546474	TGOLN2	acinar	0.000213153	0.0195839
chr2:99812414	MRPL30	acinar	0.000218432	0.0197648
chr5:79438926	SERINC5	acinar	0.000224365	0.0199986
chr4:57326126	PAICS	ductal	0.00034086	0.0201546
chr1:15812498	CELA2B	acinar	0.000231299	0.0203135
chr6:74230755	EEF1A1	ductal	0.000350066	0.020496
chr1:15812496	CELA2B	acinar	0.000246484	0.0207324
chr1:160967833	F11R	acinar	0.000244435	0.0207324
chr14:75202856	FCF1	acinar	0.00024635	0.0207324
chr1:16892279	NBPF1	ductal	0.000358095	0.0207625
chr17:15457087	TVP23C,TVP23C-CDRT4	ductal	0.000371727	0.0213457
chr1:236381349	ERO1B	beta	0.000129229	0.0213569
chr11:9468454	IPO7	beta	0.000129834	0.0213569
chr5:95091201	RHOBTB3	beta	0.000132319	0.0213569
chr7:72418618	POM121	ductal	0.000376354	0.0214056
chr7:142479940	PRSS3P2	alpha	0.000509605	0.0215841
chr2:110585506	RGPD5,RGPD6	alpha	0.000534795	0.0224915
chr12:62696599	USP15	acinar	0.000271196	0.0224942
chr17:47000251	UBE2Z	acinar	0.000282818	0.0225198
chr7:142457365	PRSS1	acinar	0.000280379	0.0225198
chr9:33799026	PRSS3	acinar	0.000276414	0.0225198
chr16:16388513	NOMO3	ductal	0.000401944	0.0226454
chr1:156262653	GLMP	ductal	0.000406404	0.0226826
chr11:128333503	ETS1	alpha	0.000548773	0.022918
chr1:156262653	GLMP	alpha	0.000552689	0.0229212
chr1:154528361	UBE2Q1	alpha	0.000558298	0.0229438
chr19:35770292	USF2	alpha	0.000564758	0.0229438
chr9:86595070	HNRNPK	alpha	0.000562792	0.0229438
chr1:148589690	NBPF15	alpha	0.00057043	0.0230176
chr1:144915561	PDE4DIP	alpha	0.000575448	0.0230642
chr6:7584617	DSP	alpha	0.000579537	0.0230733
chr2:99812429	MRPL30	alpha	0.000589921	0.0233312
chr1:16892277	NBPF1	ductal	0.000437097	0.0239481
chr3:10193994	VHL	ductal	0.000435129	0.0239481
chr1:94995411	F3	acinar	0.000311907	0.024043
chr11:1017381	MUC6	acinar	0.000314025	0.024043
chr4:190864378	FRG1	acinar	0.000309955	0.024043
chr1:153587256	S100A14	ductal	0.000460176	0.0245372
chr19:18476292	PGPEP1	ductal	0.000458161	0.0245372
chr22:18571431	PEX26	ductal	0.000455313	0.0245372
chr19:39358724	RINL	ductal	0.000481535	0.0252367
chr2:99812464	MRPL30	ductal	0.000481745	0.0252367
chr3:156259295	SSR3	ductal	0.000502174	0.0256323
chr6:30521137	GNL1	ductal	0.000495427	0.0256323
chr7:17384358	AHR	ductal	0.000499797	0.0256323
chr1:7841330	VAMP3	alpha	0.00065402	0.0256961
chr1:175128711	KIAA0040	alpha	0.000673722	0.0262972
chr4:39460531	RPL9	ductal	0.000520669	0.0263511
chr1:143744411	LINC01138	alpha	0.000687822	0.0266732
chr19:45165662	PVR	ductal	0.000545336	0.0269153
chr7:142458551	PRSS1	ductal	0.000542234	0.0269153
chr7:142459679	PRSS1	ductal	0.00054053	0.0269153
chr1:230415293	GALNT2	acinar	0.000360158	0.0272261
chr9:75545882	ALDH1A1	alpha	0.000724821	0.0279267
chr16:1878641	FAHD1	acinar	0.000380795	0.0284264
chr2:99812450	MRPL30	alpha	0.000743297	0.0284549
chr4:190883051	FRG1	beta	0.000181273	0.0284885
chr16:3071964	TNFRSF12A	beta	0.000190741	0.0292078
chr1:160967854	F11R	alpha	0.000769312	0.0292633
chr22:18571421	PEX26	ductal	0.000607969	0.0297606
chr2:99812464	MRPL30	acinar	0.000412325	0.0304
chr9:140137382	TUBB4B	beta	0.000205705	0.0307118
chr1:109746601	KIAA1324	beta	0.000218848	0.0313768
chr1:109746663	KIAA1324	beta	0.000220667	0.0313768
chr9:131572027	TBC1D13	alpha	0.0008413	0.031799
chr1:16892256	NBPF1	alpha	0.000864188	0.0324587
chr1:150705248	CTSS	ductal	0.000670434	0.0325515
chr1:236646546	EDARADD	alpha	0.000879308	0.0328202
chr2:85133628	TMSB10	ductal	0.000685789	0.0330285
chr7:142481181	PRSS3P2	ductal	0.000700751	0.0334791
chr1:154528361	UBE2Q1	beta	0.000247419	0.0342298
chr17:26688663	TMEM199	beta	0.000252195	0.0342298
chr1:160967891	F11R	alpha	0.000984267	0.0362842
chr7:99633739	ZKSCAN1	alpha	0.000979844	0.0362842
chr7:142460744	PRSS1	alpha	0.00099699	0.0365278
chr1:15812471	CELA2B	acinar	0.000514828	0.0370306
chr2:85546457	TGOLN2	acinar	0.000520859	0.0370306
chr7:142459867	PRSS1	acinar	0.000514477	0.0370306
chr3:156259406	SSR3	ductal	0.00078391	0.0371549
chr1:155851620	SYT11	alpha	0.00103905	0.037695
chr4:39460531	RPL9	alpha	0.00104147	0.037695
chr11:1017384	MUC6	acinar	0.000537733	0.0377805
chr9:33797896	PRSS3	acinar	0.000548611	0.0380965
chr5:77745853	SCAMP1	beta	0.000290786	0.0385906
chr3:156259406	SSR3	acinar	0.000564459	0.0387465
chr2:55831128	PPP4R3B	ductal	0.000836707	0.0391042
chr6:44222047	SLC35B2	ductal	0.000838135	0.0391042
chr21:15744767	HSPA13	ductal	0.000858193	0.0394241
chr4:190864378	FRG1	ductal	0.000852978	0.0394241
chr12:58139662	TSPAN31	alpha	0.00109947	0.0395546
chr1:36067760	PSMB2	ductal	0.000869711	0.0396482
chr1:15812486	CELA2B	acinar	0.000587308	0.0396905
chr1:15812493	CELA2B	acinar	0.000591502	0.0396905
chr4:156268065	MAP9	alpha	0.00113117	0.0404511
chr7:132570504	CHCHD3	ductal	0.000901295	0.0407768
chr20:20350958	INSM1	ductal	0.000911395	0.0409237
chr2:65496018	ACTR2	alpha	0.00119539	0.0424931
chr21:42647821	BACE2	alpha	0.00122513	0.0431921
chr4:155468188	PLRG1;PLRG1	alpha	0.00122951	0.0431921
chr7:142481129	PRSS3P2	alpha	0.00124484	0.0434749
chr3:156259295	SSR3	acinar	0.000666882	0.043765
chr4:190878599	FRG1	acinar	0.000664734	0.043765
chr3:156259340	SSR3	acinar	0.000684275	0.0444184
chr7:142481346	PRSS3P2	alpha	0.00128141	0.0444919
chr7:142460369	PRSS1	beta	0.000353962	0.0459535
chr15:83205515	RPS17	acinar	0.000723785	0.0464779
chr4:190878608	FRG1	acinar	0.000735623	0.0467356
chr1:16892274	NBPF1	ductal	0.00105746	0.0467791
chr10:126799573	CTBP2	ductal	0.00105181	0.0467791
chr5:96503523	RIOK2	beta	0.000372439	0.0473235
chr1:160967855	F11R	beta	0.000392213	0.0475462
chr1:160967856	F11R	beta	0.000400751	0.0475462
chr15:62362534	C2CD4A	beta	0.000406037	0.0475462
chr5:140891195	PCDHGA1,PCDHGA10,PCDHGA11,PCDHGA12,PCDHGA2,PCDHGA3,PCDHGA4,PCDHGA5,PCDHGA6,PCDHGA7,PCDHGA8,PCDHGA9,PCDHGB1,PCDHGB2,PCDHGB3,PCDHGB4,PCDHGB5,PCDHGB6,PCDHGB7,PCDHGC3,PCDHGC4,PCDHGC5	beta	0.000402695	0.0475462
chr10:126683071	CTBP2	ductal	0.00110225	0.0477005
chr2:109293130	LIMS1	ductal	0.00109504	0.0477005
chr6:130761957	TMEM200A	ductal	0.00108937	0.0477005
chr19:11040806	TIMM29	ductal	0.00111083	0.0477255
chr6:42856055	RPL7L1	alpha	0.0013829	0.047738
chr3:47958144	MAP4	ductal	0.00111949	0.0477544
chr1:109748737	KIAA1324	ductal	0.00116298	0.0480309
chr10:5032163	AKR1C2	ductal	0.00114797	0.0480309
chr7:142481269	PRSS3P2	ductal	0.00114065	0.0480309
chr8:30535906	GSR	ductal	0.00116619	0.0480309
chr9:86595070	HNRNPK	ductal	0.00115732	0.0480309
chr12:125397061	UBC	alpha	0.00142978	0.0490725
chr10:33467108	NRP1	alpha	0.00144942	0.0491402
chr2:110593536	RGPD5,RGPD6	alpha	0.00146068	0.0491402
chr7:142481181	PRSS3P2	alpha	0.00144136	0.0491402
chr8:41367485	GOLGA7	alpha	0.00146466	0.0491402
chr19:34719058	LSM14A	ductal	0.0012091	0.049457
chr7:17384779	AHR	alpha	0.00148903	0.0496787
chr1:150705278	CTSS	ductal	0.00122297	0.0496841
chr1:109748779	KIAA1324	ductal	0.0012351	0.0498379
