# Supplementary material for: Detecting cell-type-specific allelic expression imbalance by integrative analysis of bulk and single-cell RNA sequencing data
Source: PLoS Genet. 2021 Mar 4;17(3):e1009080. doi: 10.1371/journal.pgen.1009080 (PMC7963069; doi:10.1371/journal.pgen.1009080)
Supplement: S5 Table — We applied BSCET to the Fadista pancreatic islets bulk RNA-seq data [15] using the MuSiC [14] proportion estimates obtained from the Baron single-cell reference [12]. We detected 5 SNPs in 4 genes with cell-type-specific AEI significantly associated with HbA1c (FDR adjusted P-value < 0.05), with the direction of the association indicated in column ‘Correlation’. (XLSX) [file pgen.1009080.s015.xlsx]

## Sheet: BSCET
SNP	Gene	Cell Type	Correlation	P-value	FDR Adjusted P-value
chr15:40845952	CCDC32	acinar	Positive	1.519e-05	0.01525
chr5:145523105	LARS	acinar	Negative	1.362e-05	0.01525
chr8:118185025	SLC30A8	acinar	Negative	3.925e-08	0.0001971
chr8:118185733	SLC30A8	acinar	Negative	6.096e-06	0.0102
chr9:135944524	CEL	acinar	Negative	1.684e-07	0.0004227
