# Supplementary material for: Detecting cell-type-specific allelic expression imbalance by integrative analysis of bulk and single-cell RNA sequencing data
Source: PLoS Genet. 2021 Mar 4;17(3):e1009080. doi: 10.1371/journal.pgen.1009080 (PMC7963069; doi:10.1371/journal.pgen.1009080)
Supplement: S6 Table — We calculated the proportion of samples that are aligned incorrectly in the presence of incomplete LD as a function of the LD correlation coefficient (r2) between the cis-regulatory SNP and the transcribed SNP and the minor allele frequency (MAF) of each SNP. (XLSX) [file pgen.1009080.s016.xlsx]

## Sheet: Sheet1
	MAF		Mis-alignment proportion
	cis-regulatory SNP	transcribed SNP
0.4	0.1	0.1	0.0185
	0.3	0.3	0.0411
	0.5	0.5	0.0482
0.6	0.1	0.1	0.0058
	0.3	0.3	0.0134
	0.5	0.5	0.0159
0.8	0.1	0.1	0.0011
	0.3	0.3	0.0026
	0.5	0.5	0.0031
